# Supplementary material for: Spreading of the High-Pathogenicity Avian Influenza (H5N1) Virus of Clade 2.3.4.4b into Uruguay
Source: Viruses. 2023 Sep 11;15(9):1906. doi: 10.3390/v15091906 (PMC10536905; doi:10.3390/v15091906)
Supplement: Supplementary file 1 [file viruses-15-01906-s001.zip]

Archive with 3 entries (3 files):
- Table S1.pdf
- Table S2.pdf
- viruses-2590692-supplementary.pdf
